# Supplementary material for: Early protective effect of a (“pan”) coronavirus vaccine (PanCoVac) in Roborovski dwarf hamsters after single-low dose intranasal administration
Source: Front Immunol. 2023 Jul 13;14:1166765. doi: 10.3389/fimmu.2023.1166765 (PMC10372429; doi:10.3389/fimmu.2023.1166765)
Supplement: Supplementary Table 2 — (HLA-I alleles presenting PanCoVac-encoded peptides). [file Table_2.xlsx]

## Sheet: HLA-A 01 01
Allele	#	Start	End	Peptide Length	Peptide	Proteasome Score	TAP Score	MHC Score	Processing Score	Total Score	MHC IC50[nM]
HLA-A*01:01	1	696	704	9	ATSRTLSYY	1.26	1.34	-1.68	2.6	0.92	48.2
HLA-A*01:01	1	67	75	9	CVADYSVLY	1.52	1.38	-1.74	2.9	1.16	54.5
HLA-A*01:01	1	777	785	9	LSPRWYFYY	1.07	1.35	-1.85	2.42	0.58	70.4
HLA-A*01:01	1	455	464	10	LIDLQELGKY	1.19	1.27	-2	2.46	0.46	100.5
HLA-A*01:01	1	560	568	9	LTALRLCAY	1.42	1.27	-2.09	2.69	0.6	123.3
HLA-A*01:01	1	64	75	12	ISNCVADYSVLY	1.52	1.32	-2.1	2.84	0.75	125.3
HLA-A*01:01	1	695	704	10	VATSRTLSYY	1.26	1.31	-2.19	2.57	0.38	153.8
HLA-A*01:01	1	940	949	10	VTPSGTWLTY	1.73	1.21	-2.29	2.94	0.65	193.8
HLA-A*01:01	1	455	467	13	LIDLQELGKYEQY	1.16	1.27	-2.5	2.44	-0.06	316.9
HLA-A*01:01	1	68	75	8	VADYSVLY	1.52	1.24	-2.63	2.76	0.13	425.5
HLA-A*01:01	1	693	704	12	ITVATSRTLSYY	1.26	1.23	-2.68	2.49	-0.19	476.5

## Sheet: HLA-A 02 01
Allele	#	Start	End	Peptide Length	Peptide	Proteasome Score	TAP Score	MHC Score	Processing Score	Total Score	MHC IC50[nM]
HLA-A*02:01	1	615	622	8	FLWLLWPV	0.74	0.24	-0.76	0.99	0.22	5.8
HLA-A*02:01	1	546	554	9	FLAFVVFLL	1.45	0.41	-0.81	1.86	1.05	6.5
HLA-A*02:01	1	479	487	9	FIAGLIAIV	1.09	0.14	-0.93	1.24	0.3	8.6
HLA-A*02:01	1	835	843	9	LLLDRLNQL	1.49	0.46	-0.99	1.94	0.95	9.8
HLA-A*02:01	1	627	635	9	FVLAAVYRI	1.26	0.26	-1.04	1.52	0.47	11
HLA-A*02:01	1	615	624	10	FLWLLWPVTL	1.85	0.53	-1.16	2.37	1.22	14.3
HLA-A*02:01	1	623	632	10	TLACFVLAAV	0.88	0.16	-1.18	1.05	-0.14	15.2
HLA-A*02:01	1	296	304	9	RLQSLQTYV	0.85	0.22	-1.27	1.07	-0.2	18.8
HLA-A*02:01	1	272	280	9	VLNDILSRL	1.29	0.43	-1.29	1.72	0.43	19.7
HLA-A*02:01	1	357	365	9	VVFLHVTYV	0.92	0.26	-1.3	1.18	-0.12	20
HLA-A*02:01	1	552	560	9	FLLVTLAIL	1.51	0.41	-1.34	1.92	0.59	21.7
HLA-A*02:01	1	543	551	9	VLLFLAFVV	1.2	0.2	-1.47	1.4	-0.07	29.5
HLA-A*02:01	1	623	631	9	TLACFVLAA	1.05	-0.2	-1.51	0.84	-0.67	32.7
HLA-A*02:01	1	931	940	10	FGMSRIGMEV	0.92	-0.04	-1.52	0.88	-0.65	33.4
HLA-A*02:01	1	216	225	10	MQMAYRFNGI	1.11	0.38	-1.53	1.49	-0.04	33.9
HLA-A*02:01	1	546	555	10	FLAFVVFLLV	1	0.13	-1.54	1.13	-0.41	34.8
HLA-A*02:01	1	618	628	11	LLWPVTLACFV	1.07	0.2	-1.61	1.27	-0.34	41.2
HLA-A*02:01	1	615	628	14	FLWLLWPVTLACFV	1.07	0.24	-1.67	1.32	-0.36	47.3
HLA-A*02:01	1	932	940	9	GMSRIGMEV	0.92	0.06	-1.72	0.98	-0.74	52.6
HLA-A*02:01	1	545	554	10	LFLAFVVFLL	1.45	0.52	-1.73	1.97	0.24	53.5
HLA-A*02:01	1	279	287	9	RLDKVEAEV	0.98	0.2	-1.73	1.18	-0.55	54.1
HLA-A*02:01	1	615	623	9	FLWLLWPVT	1.01	-0.2	-1.75	0.81	-0.94	56.6
HLA-A*02:01	1	544	553	10	LLFLAFVVFL	1.45	0.5	-1.83	1.95	0.11	68.1
HLA-A*02:01	1	546	553	8	FLAFVVFL	1.45	0.41	-1.86	1.86	0.01	72.3
HLA-A*02:01	1	552	563	12	FLLVTLAILTAL	1.54	0.41	-1.86	1.95	0.09	72.6
HLA-A*02:01	1	617	628	12	WLLWPVTLACFV	1.07	0.16	-1.93	1.24	-0.7	85.6
HLA-A*02:01	1	564	572	9	RLCAYCCNI	1.15	0.37	-1.99	1.52	-0.47	97.5
HLA-A*02:01	1	539	547	9	IVNSVLLFL	1.66	0.47	-2.03	2.12	0.1	106.6
HLA-A*02:01	1	618	629	12	LLWPVTLACFVL	1.78	0.48	-2.03	2.26	0.23	108.1
HLA-A*02:01	1	650	660	11	SMWSFNPETNI	1.09	0.44	-2.03	1.53	-0.5	108.3
HLA-A*02:01	1	188	196	9	GLTVLPPLL	1.6	0.39	-2.04	1.99	-0.05	108.9
HLA-A*02:01	1	482	491	10	GLIAIVMVTI	1.55	0.26	-2.05	1.81	-0.24	112.5
HLA-A*02:01	1	216	227	12	MQMAYRFNGIGV	1.07	0.28	-2.07	1.35	-0.71	116.3
HLA-A*02:01	1	552	561	10	FLLVTLAILT	1.08	-0.31	-2.12	0.77	-1.35	131.2
HLA-A*02:01	1	616	628	13	LWLLWPVTLACFV	1.07	0.21	-2.14	1.28	-0.86	137.2
HLA-A*02:01	1	478	487	10	GFIAGLIAIV	1.09	0.18	-2.15	1.27	-0.88	141
HLA-A*02:01	1	324	336	13	KMSECVLGQSKRV	1.1	0.24	-2.15	1.34	-0.81	142
HLA-A*02:01	1	834	843	10	LLLLDRLNQL	1.49	0.5	-2.16	1.99	-0.17	143.4
HLA-A*02:01	1	450	458	9	NLNESLIDL	1.24	0.44	-2.17	1.69	-0.49	148.6
HLA-A*02:01	1	552	559	8	FLLVTLAI	1.16	0.23	-2.21	1.39	-0.82	162.4
HLA-A*02:01	1	541	550	10	NSVLLFLAFV	1.08	0.22	-2.21	1.3	-0.91	164
HLA-A*02:01	1	564	573	10	RLCAYCCNIV	1.1	0.27	-2.22	1.38	-0.85	167.3
HLA-A*02:01	1	356	365	10	GVVFLHVTYV	0.92	0.14	-2.22	1.06	-1.16	167.6
HLA-A*02:01	1	551	560	10	VFLLVTLAIL	1.51	0.54	-2.23	2.05	-0.17	168.5
HLA-A*02:01	1	622	631	10	VTLACFVLAA	1.05	-0.27	-2.24	0.78	-1.47	175.5
HLA-A*02:01	1	546	557	12	FLAFVVFLLVTL	2	0.41	-2.26	2.41	0.16	181.1
HLA-A*02:01	1	295	304	10	GRLQSLQTYV	0.85	0.16	-2.26	1.01	-1.26	183.1
HLA-A*02:01	1	543	550	8	VLLFLAFV	1.08	0.2	-2.27	1.28	-0.99	187.7
HLA-A*02:01	1	551	563	13	VFLLVTLAILTAL	1.54	0.54	-2.29	2.08	-0.21	196.3
HLA-A*02:01	1	291	300	10	RLITGRLQSL	1.58	0.5	-2.3	2.08	-0.22	201.5
HLA-A*02:01	1	537	545	9	TLIVNSVLL	1.55	0.43	-2.35	1.98	-0.36	221.7
HLA-A*02:01	1	546	559	14	FLAFVVFLLVTLAI	1.16	0.23	-2.39	1.39	-1	242.9
HLA-A*02:01	1	617	629	13	WLLWPVTLACFVL	1.78	0.44	-2.39	2.23	-0.17	247.5
HLA-A*02:01	1	479	489	11	FIAGLIAIVMV	1.36	0.14	-2.41	1.5	-0.91	259.3
HLA-A*02:01	1	930	940	11	FFGMSRIGMEV	0.92	0.16	-2.42	1.08	-1.34	263.2
HLA-A*02:01	1	538	547	10	LIVNSVLLFL	1.66	0.51	-2.43	2.17	-0.26	269.1
HLA-A*02:01	1	550	563	14	VVFLLVTLAILTAL	1.54	0.51	-2.45	2.04	-0.41	284
HLA-A*02:01	1	291	304	14	RLITGRLQSLQTYV	0.85	0.22	-2.46	1.07	-1.39	288.9
HLA-A*02:01	1	378	386	9	FVSGNCDVV	1.06	0.16	-2.46	1.22	-1.25	290.8
HLA-A*02:01	1	111	119	9	RVVVLSFEL	1.31	0.59	-2.47	1.91	-0.56	294.8
HLA-A*02:01	1	482	490	9	GLIAIVMVT	0.92	-0.28	-2.48	0.64	-1.83	299.3
HLA-A*02:01	1	449	458	10	KNLNESLIDL	1.24	0.47	-2.48	1.71	-0.77	303.9
HLA-A*02:01	1	618	626	9	LLWPVTLAC	1.14	0.07	-2.48	1.2	-1.28	304.9
HLA-A*02:01	1	454	461	8	SLIDLQEL	1.42	0.41	-2.5	1.83	-0.67	315.2
HLA-A*02:01	1	549	557	9	FVVFLLVTL	2	0.54	-2.51	2.54	0.02	326.9
HLA-A*02:01	1	556	565	10	TLAILTALRL	1.63	0.44	-2.52	2.07	-0.45	332.3
HLA-A*02:01	1	553	563	11	LLVTLAILTAL	1.54	0.42	-2.53	1.95	-0.57	336.4
HLA-A*02:01	1	617	624	8	WLLWPVTL	1.85	0.44	-2.53	2.29	-0.24	336.7
HLA-A*02:01	1	479	488	10	FIAGLIAIVM	1.35	0.14	-2.53	1.49	-1.04	338.7
HLA-A*02:01	1	218	227	10	MAYRFNGIGV	1.07	0.24	-2.54	1.31	-1.23	348.6
HLA-A*02:01	1	188	195	8	GLTVLPPL	1.13	0.39	-2.55	1.53	-1.02	353.9
HLA-A*02:01	1	443	451	9	RLNEVAKNL	1.56	0.43	-2.56	1.99	-0.58	365
HLA-A*02:01	1	552	565	14	FLLVTLAILTALRL	1.63	0.41	-2.58	2.04	-0.54	377
HLA-A*02:01	1	371	379	9	IITTDNTFV	1.22	0.16	-2.58	1.38	-1.19	378.1
HLA-A*02:01	1	645	658	14	FARTRSMWSFNPET	1.16	-0.28	-2.59	0.87	-1.72	388.9
HLA-A*02:01	1	616	629	14	LWLLWPVTLACFVL	1.78	0.49	-2.59	2.27	-0.32	391.3
HLA-A*02:01	1	555	563	9	VTLAILTAL	1.54	0.46	-2.59	2	-0.59	392
HLA-A*02:01	1	624	632	9	LACFVLAAV	0.88	0.17	-2.61	1.05	-1.56	406.7
HLA-A*02:01	1	476	483	8	WLGFIAGL	1.33	0.41	-2.61	1.74	-0.87	407.4
HLA-A*02:01	1	482	489	8	GLIAIVMV	1.36	0.16	-2.62	1.52	-1.1	413.5
HLA-A*02:01	1	530	538	9	FVSEETGTL	1.38	0.46	-2.62	1.83	-0.79	419.3
HLA-A*02:01	1	186	196	11	FNGLTVLPPLL	1.6	0.28	-2.63	1.88	-0.75	422.7
HLA-A*02:01	1	110	119	10	YRVVVLSFEL	1.31	0.47	-2.63	1.78	-0.85	424.1
HLA-A*02:01	1	261	272	12	QLSSNFGAISSV	0.85	0.19	-2.65	1.04	-1.61	446.3
HLA-A*02:01	1	260	269	10	KQLSSNFGAI	1.01	0.34	-2.66	1.35	-1.31	452.9
HLA-A*02:01	1	31	40	10	GIYQTSNFRV	1.21	0.24	-2.66	1.44	-1.21	454.2
HLA-A*02:01	1	538	550	13	LIVNSVLLFLAFV	1.08	0.23	-2.66	1.31	-1.35	459.7
HLA-A*02:01	1	545	557	13	LFLAFVVFLLVTL	2	0.52	-2.69	2.52	-0.16	485.2
HLA-A*02:01	1	537	547	11	TLIVNSVLLFL	1.66	0.43	-2.69	2.09	-0.6	485.5

## Sheet: HLA-A 02 06
Allele	#	Start	End	Peptide Length	Peptide	Proteasome Score	TAP Score	MHC Score	Processing Score	Total Score	MHC IC50[nM]
HLA-A*02:06	1	479	487	9	FIAGLIAIV	1.09	0.14	-0.78	1.24	0.46	6
HLA-A*02:06	1	216	225	10	MQMAYRFNGI	1.11	0.38	-0.84	1.49	0.65	6.9
HLA-A*02:06	1	357	365	9	VVFLHVTYV	0.92	0.26	-1.03	1.18	0.15	10.8
HLA-A*02:06	1	615	622	8	FLWLLWPV	0.74	0.24	-1.06	0.99	-0.07	11.4
HLA-A*02:06	1	835	843	9	LLLDRLNQL	1.49	0.46	-1.11	1.94	0.84	12.8
HLA-A*02:06	1	546	554	9	FLAFVVFLL	1.45	0.41	-1.22	1.86	0.64	16.6
HLA-A*02:06	1	216	227	12	MQMAYRFNGIGV	1.07	0.28	-1.28	1.35	0.07	19.2
HLA-A*02:06	1	552	560	9	FLLVTLAIL	1.51	0.41	-1.59	1.92	0.33	38.8
HLA-A*02:06	1	210	218	9	LQIPFAMQM	1.16	0.26	-1.59	1.42	-0.17	39.2
HLA-A*02:06	1	555	563	9	VTLAILTAL	1.54	0.46	-1.59	2	0.41	39.3
HLA-A*02:06	1	378	386	9	FVSGNCDVV	1.06	0.16	-1.67	1.22	-0.45	46.7
HLA-A*02:06	1	624	632	9	LACFVLAAV	0.88	0.17	-1.74	1.05	-0.69	55.4
HLA-A*02:06	1	296	304	9	RLQSLQTYV	0.85	0.22	-1.76	1.07	-0.69	57.2
HLA-A*02:06	1	931	940	10	FGMSRIGMEV	0.92	-0.04	-1.76	0.88	-0.88	57.4
HLA-A*02:06	1	272	280	9	VLNDILSRL	1.29	0.43	-1.79	1.72	-0.07	62.2
HLA-A*02:06	1	541	550	10	NSVLLFLAFV	1.08	0.22	-1.83	1.3	-0.52	67.1
HLA-A*02:06	1	615	624	10	FLWLLWPVTL	1.85	0.53	-1.84	2.37	0.54	68.4
HLA-A*02:06	1	218	227	10	MAYRFNGIGV	1.07	0.24	-1.86	1.31	-0.55	72.8
HLA-A*02:06	1	745	753	9	NTASWFTAL	1.42	0.49	-1.86	1.91	0.05	73.2
HLA-A*02:06	1	260	269	10	KQLSSNFGAI	1.01	0.34	-1.89	1.35	-0.54	78
HLA-A*02:06	1	539	547	9	IVNSVLLFL	1.66	0.47	-1.9	2.12	0.22	80
HLA-A*02:06	1	214	227	14	FAMQMAYRFNGIGV	1.07	0.08	-1.92	1.15	-0.76	82.5
HLA-A*02:06	1	478	487	10	GFIAGLIAIV	1.09	0.18	-1.94	1.27	-0.67	87.8
HLA-A*02:06	1	356	365	10	GVVFLHVTYV	0.92	0.14	-1.95	1.06	-0.89	89.3
HLA-A*02:06	1	111	119	9	RVVVLSFEL	1.31	0.59	-2	1.91	-0.1	100.9
HLA-A*02:06	1	549	557	9	FVVFLLVTL	2	0.54	-2.05	2.54	0.48	113.2
HLA-A*02:06	1	543	551	9	VLLFLAFVV	1.2	0.2	-2.07	1.4	-0.67	116.3
HLA-A*02:06	1	530	538	9	FVSEETGTL	1.38	0.46	-2.08	1.83	-0.24	119.4
HLA-A*02:06	1	615	623	9	FLWLLWPVT	1.01	-0.2	-2.08	0.81	-1.27	119.6
HLA-A*02:06	1	552	563	12	FLLVTLAILTAL	1.54	0.41	-2.1	1.95	-0.15	125.8
HLA-A*02:06	1	554	563	10	LVTLAILTAL	1.54	0.48	-2.11	2.02	-0.09	128.5
HLA-A*02:06	1	546	555	10	FLAFVVFLLV	1	0.13	-2.12	1.13	-0.99	132.7
HLA-A*02:06	1	260	272	13	KQLSSNFGAISSV	0.85	0.24	-2.14	1.09	-1.04	136.6
HLA-A*02:06	1	932	940	9	GMSRIGMEV	0.92	0.06	-2.15	0.98	-1.17	140.2
HLA-A*02:06	1	479	489	11	FIAGLIAIVMV	1.36	0.14	-2.18	1.5	-0.68	150.1
HLA-A*02:06	1	437	447	11	IQKEIDRLNEV	1.19	0.24	-2.18	1.43	-0.75	150.6
HLA-A*02:06	1	439	447	9	KEIDRLNEV	1.19	0.13	-2.2	1.32	-0.88	159.4
HLA-A*02:06	1	144	153	10	LQYGSFCTQL	1.45	0.55	-2.2	2	-0.2	160.1
HLA-A*02:06	1	110	119	10	YRVVVLSFEL	1.31	0.47	-2.21	1.78	-0.43	163.8
HLA-A*02:06	1	796	804	9	LQLPQGTTL	1.47	0.48	-2.23	1.95	-0.29	170.9
HLA-A*02:06	1	530	543	14	FVSEETGTLIVNSV	0.97	0.18	-2.26	1.14	-1.11	181.1
HLA-A*02:06	1	216	228	13	MQMAYRFNGIGVT	0.9	-0.16	-2.26	0.74	-1.52	182.1
HLA-A*02:06	1	538	547	10	LIVNSVLLFL	1.66	0.51	-2.28	2.17	-0.11	189.8
HLA-A*02:06	1	479	488	10	FIAGLIAIVM	1.35	0.14	-2.28	1.49	-0.79	190.8
HLA-A*02:06	1	214	225	12	FAMQMAYRFNGI	1.11	0.18	-2.28	1.28	-1	191.6
HLA-A*02:06	1	618	628	11	LLWPVTLACFV	1.07	0.2	-2.3	1.27	-1.02	197.3
HLA-A*02:06	1	538	550	13	LIVNSVLLFLAFV	1.08	0.23	-2.3	1.31	-0.99	200.8
HLA-A*02:06	1	564	572	9	RLCAYCCNI	1.15	0.37	-2.31	1.52	-0.79	205.2
HLA-A*02:06	1	291	300	10	RLITGRLQSL	1.58	0.5	-2.34	2.08	-0.25	216.5
HLA-A*02:06	1	107	115	9	YQPYRVVVL	1.8	0.42	-2.35	2.22	-0.13	224.5
HLA-A*02:06	1	834	843	10	LLLLDRLNQL	1.49	0.5	-2.35	1.99	-0.36	225.9
HLA-A*02:06	1	615	628	14	FLWLLWPVTLACFV	1.07	0.24	-2.38	1.32	-1.06	241.1
HLA-A*02:06	1	479	486	8	FIAGLIAI	1.18	0.24	-2.39	1.42	-0.97	243.2
HLA-A*02:06	1	279	287	9	RLDKVEAEV	0.98	0.2	-2.39	1.18	-1.21	247.4
HLA-A*02:06	1	216	224	9	MQMAYRFNG	0.67	-0.46	-2.41	0.22	-2.19	254.3
HLA-A*02:06	1	107	119	13	YQPYRVVVLSFEL	1.31	0.42	-2.42	1.73	-0.68	261.1
HLA-A*02:06	1	48	57	10	ITNLCPFGEV	0.94	0.16	-2.43	1.1	-1.33	270.1
HLA-A*02:06	1	371	379	9	IITTDNTFV	1.22	0.16	-2.45	1.38	-1.06	279.1
HLA-A*02:06	1	394	403	10	TVYDPLQPEL	1.39	0.61	-2.45	2	-0.44	279.2
HLA-A*02:06	1	112	120	9	VVVLSFELL	1.62	0.59	-2.47	2.21	-0.25	294.2
HLA-A*02:06	1	482	491	10	GLIAIVMVTI	1.55	0.26	-2.47	1.81	-0.67	297.8
HLA-A*02:06	1	186	195	10	FNGLTVLPPL	1.13	0.28	-2.48	1.41	-1.06	298.7
HLA-A*02:06	1	213	225	13	PFAMQMAYRFNGI	1.11	0.11	-2.48	1.21	-1.27	302.4
HLA-A*02:06	1	552	561	10	FLLVTLAILT	1.08	-0.31	-2.49	0.77	-1.73	311.9
HLA-A*02:06	1	547	555	9	LAFVVFLLV	1	0.16	-2.5	1.17	-1.34	318.6
HLA-A*02:06	1	545	554	10	LFLAFVVFLL	1.45	0.52	-2.52	1.97	-0.55	327.8
HLA-A*02:06	1	300	308	9	LQTYVTQQL	1.33	0.46	-2.52	1.79	-0.73	333.5
HLA-A*02:06	1	214	222	9	FAMQMAYRF	1.45	1.05	-2.54	2.5	-0.04	343.3
HLA-A*02:06	1	617	628	12	WLLWPVTLACFV	1.07	0.16	-2.54	1.24	-1.31	350.1
HLA-A*02:06	1	378	389	12	FVSGNCDVVIGI	1.49	0.25	-2.55	1.74	-0.81	354.2
HLA-A*02:06	1	212	225	14	IPFAMQMAYRFNGI	1.11	0.14	-2.55	1.24	-1.31	358.4
HLA-A*02:06	1	217	225	9	QMAYRFNGI	1.11	0.31	-2.56	1.42	-1.14	363.8
HLA-A*02:06	1	583	591	9	YVYSRVKNL	1.56	0.62	-2.57	2.17	-0.4	373.3
HLA-A*02:06	1	564	573	10	RLCAYCCNIV	1.1	0.27	-2.58	1.38	-1.2	377.1
HLA-A*02:06	1	216	226	11	MQMAYRFNGIG	0.82	-0.46	-2.58	0.36	-2.22	378
HLA-A*02:06	1	530	539	10	FVSEETGTLI	0.96	0.27	-2.59	1.23	-1.36	390
HLA-A*02:06	1	551	563	13	VFLLVTLAILTAL	1.54	0.54	-2.6	2.08	-0.52	401.5
HLA-A*02:06	1	566	575	10	CAYCCNIVNV	1.25	0.24	-2.6	1.49	-1.11	401.6
HLA-A*02:06	1	111	120	10	RVVVLSFELL	1.62	0.59	-2.61	2.21	-0.39	405.2
HLA-A*02:06	1	107	120	14	YQPYRVVVLSFELL	1.62	0.42	-2.61	2.04	-0.57	410.1
HLA-A*02:06	1	546	553	8	FLAFVVFL	1.45	0.41	-2.61	1.86	-0.75	411.9
HLA-A*02:06	1	483	491	9	LIAIVMVTI	1.55	0.28	-2.62	1.83	-0.79	413.1
HLA-A*02:06	1	479	491	13	FIAGLIAIVMVTI	1.55	0.24	-2.63	1.79	-0.84	421.8
HLA-A*02:06	1	216	229	14	MQMAYRFNGIGVTQ	1.3	0.1	-2.65	1.4	-1.24	443.1
HLA-A*02:06	1	552	559	8	FLLVTLAI	1.16	0.23	-2.65	1.39	-1.26	443.7
HLA-A*02:06	1	618	629	12	LLWPVTLACFVL	1.78	0.48	-2.65	2.26	-0.39	451.7
HLA-A*02:06	1	537	545	9	TLIVNSVLL	1.55	0.43	-2.66	1.98	-0.67	453.5
HLA-A*02:06	1	551	560	10	VFLLVTLAIL	1.51	0.54	-2.66	2.05	-0.61	456.5
HLA-A*02:06	1	450	458	9	NLNESLIDL	1.24	0.44	-2.66	1.69	-0.98	459.6
HLA-A*02:06	1	777	786	10	LSPRWYFYYL	1.61	0.5	-2.66	2.1	-0.56	461.2
HLA-A*02:06	1	324	336	13	KMSECVLGQSKRV	1.1	0.24	-2.68	1.34	-1.34	483.1
HLA-A*02:06	1	544	553	10	LLFLAFVVFL	1.45	0.5	-2.69	1.95	-0.74	484.7
HLA-A*02:06	1	539	550	12	IVNSVLLFLAFV	1.08	0.19	-2.69	1.27	-1.42	485.6

## Sheet: HLA-A 03 01
Allele	#	Start	End	Peptide Length	Peptide	Proteasome Score	TAP Score	MHC Score	Processing Score	Total Score	MHC IC50[nM]
HLA-A*03:01	1	964	973	10	LLNKHIDAYK	0.7	0.18	-1.22	0.88	-0.34	16.6
HLA-A*03:01	1	696	705	10	ATSRTLSYYK	0.75	0.27	-1.32	1.02	-0.3	21.1
HLA-A*03:01	1	973	982	10	KTFPPTEPKK	0.71	0.27	-1.41	0.98	-0.43	26
HLA-A*03:01	1	973	981	9	KTFPPTEPK	0.72	0.27	-1.45	0.98	-0.46	27.9
HLA-A*03:01	1	906	915	10	ALIRQGTDYK	0.6	0.37	-1.48	0.97	-0.5	29.9
HLA-A*03:01	1	963	973	11	ILLNKHIDAYK	0.7	0.25	-1.65	0.95	-0.7	45
HLA-A*03:01	1	324	334	11	KMSECVLGQSK	0.95	0.3	-1.82	1.25	-0.57	66.8
HLA-A*03:01	1	394	407	14	TVYDPLQPELDSFK	0.78	0.4	-1.83	1.18	-0.65	67.7
HLA-A*03:01	1	962	973	12	VILLNKHIDAYK	0.7	0.23	-2	0.93	-1.06	99
HLA-A*03:01	1	907	915	9	LIRQGTDYK	0.6	0.35	-2.11	0.95	-1.16	128.6
HLA-A*03:01	1	972	981	10	YKTFPPTEPK	0.72	0.27	-2.16	0.98	-1.17	143.3
HLA-A*03:01	1	323	334	12	TKMSECVLGQSK	0.95	0.31	-2.24	1.26	-0.98	173.4
HLA-A*03:01	1	570	579	10	CNIVNVSLVK	1	0.15	-2.27	1.15	-1.12	184.2
HLA-A*03:01	1	797	806	10	QLPQGTTLPK	0.62	0.23	-2.27	0.85	-1.42	186.9
HLA-A*03:01	1	697	705	9	TSRTLSYYK	0.75	0.3	-2.28	1.05	-1.23	189.6
HLA-A*03:01	1	795	806	12	VLQLPQGTTLPK	0.62	0.29	-2.3	0.91	-1.39	198.8
HLA-A*03:01	1	973	986	14	KTFPPTEPKKDKKK	0.93	0.27	-2.36	1.2	-1.16	230
HLA-A*03:01	1	272	282	11	VLNDILSRLDK	0.66	0.22	-2.39	0.89	-1.5	243.6
HLA-A*03:01	1	973	984	12	KTFPPTEPKKDK	0.54	0.27	-2.46	0.81	-1.65	286.9
HLA-A*03:01	1	693	705	13	ITVATSRTLSYYK	0.75	0.16	-2.46	0.91	-1.55	289.6
HLA-A*03:01	1	973	985	13	KTFPPTEPKKDKK	0.75	0.27	-2.47	1.02	-1.45	294.6
HLA-A*03:01	1	211	220	10	QIPFAMQMAY	1.42	1.35	-2.49	2.77	0.28	309.7
HLA-A*03:01	1	209	220	12	ALQIPFAMQMAY	1.42	1.39	-2.5	2.82	0.32	315.9
HLA-A*03:01	1	694	705	12	TVATSRTLSYYK	0.75	0.26	-2.52	1.01	-1.51	330.7
HLA-A*03:01	1	750	758	9	FTALTQHGK	0.9	0.14	-2.53	1.03	-1.5	340.2
HLA-A*03:01	1	963	974	12	ILLNKHIDAYKT	0.9	-0.26	-2.53	0.64	-1.89	342
HLA-A*03:01	1	695	705	11	VATSRTLSYYK	0.75	0.24	-2.55	0.99	-1.56	354.5
HLA-A*03:01	1	559	568	10	ILTALRLCAY	1.42	1.34	-2.57	2.76	0.19	370.2
HLA-A*03:01	1	571	579	9	NIVNVSLVK	1	0.31	-2.6	1.31	-1.29	394.9
HLA-A*03:01	1	964	974	11	LLNKHIDAYKT	0.9	-0.33	-2.62	0.57	-2.05	416.9
HLA-A*03:01	1	968	981	14	HIDAYKTFPPTEPK	0.72	0.19	-2.63	0.9	-1.73	424
HLA-A*03:01	1	429	439	11	GINASVVNIQK	1.05	0.16	-2.66	1.22	-1.44	452.7
HLA-A*03:01	1	67	75	9	CVADYSVLY	1.52	1.38	-2.69	2.9	0.21	489.6

## Sheet: HLA-A 11 01
Allele	#	Start	End	Peptide Length	Peptide	Proteasome Score	TAP Score	MHC Score	Processing Score	Total Score	MHC IC50[nM]
HLA-A*11:01	1	973	981	9	KTFPPTEPK	0.72	0.27	-0.91	0.98	0.07	8.2
HLA-A*11:01	1	973	982	10	KTFPPTEPKK	0.71	0.27	-1.26	0.98	-0.28	18.2
HLA-A*11:01	1	972	981	10	YKTFPPTEPK	0.72	0.27	-1.31	0.98	-0.32	20.2
HLA-A*11:01	1	694	705	12	TVATSRTLSYYK	0.75	0.26	-1.4	1.01	-0.38	24.9
HLA-A*11:01	1	394	407	14	TVYDPLQPELDSFK	0.78	0.4	-1.43	1.18	-0.26	27.2
HLA-A*11:01	1	697	705	9	TSRTLSYYK	0.75	0.3	-1.45	1.05	-0.4	27.9
HLA-A*11:01	1	926	935	10	SASAFFGMSR	0.83	0.62	-1.47	1.46	-0.01	29.3
HLA-A*11:01	1	693	705	13	ITVATSRTLSYYK	0.75	0.16	-1.47	0.91	-0.56	29.7
HLA-A*11:01	1	696	704	9	ATSRTLSYY	1.26	1.34	-1.52	2.6	1.08	32.9
HLA-A*11:01	1	971	981	11	AYKTFPPTEPK	0.72	0.32	-1.59	1.03	-0.56	39.1
HLA-A*11:01	1	695	705	11	VATSRTLSYYK	0.75	0.24	-1.62	0.99	-0.63	41.9
HLA-A*11:01	1	750	758	9	FTALTQHGK	0.9	0.14	-1.68	1.03	-0.65	47.5
HLA-A*11:01	1	863	871	9	KSAAEASKK	0.58	0.32	-1.71	0.9	-0.81	51.1
HLA-A*11:01	1	692	705	14	EITVATSRTLSYYK	0.75	0.2	-1.73	0.95	-0.78	53.7
HLA-A*11:01	1	315	324	10	RASANLAATK	1	0.33	-1.76	1.34	-0.43	58.1
HLA-A*11:01	1	906	915	10	ALIRQGTDYK	0.6	0.37	-1.8	0.97	-0.83	62.9
HLA-A*11:01	1	454	463	10	SLIDLQELGK	0.92	0.19	-1.81	1.11	-0.71	65.1
HLA-A*11:01	1	571	579	9	NIVNVSLVK	1	0.31	-1.84	1.31	-0.53	68.5
HLA-A*11:01	1	968	981	14	HIDAYKTFPPTEPK	0.72	0.19	-1.87	0.9	-0.97	74
HLA-A*11:01	1	973	986	14	KTFPPTEPKKDKKK	0.93	0.27	-1.9	1.2	-0.7	78.7
HLA-A*11:01	1	973	985	13	KTFPPTEPKKDKK	0.75	0.27	-1.9	1.02	-0.88	80.1
HLA-A*11:01	1	973	984	12	KTFPPTEPKKDK	0.54	0.27	-1.92	0.81	-1.11	82.3
HLA-A*11:01	1	747	758	12	ASWFTALTQHGK	0.9	0.36	-1.92	1.26	-0.66	82.4
HLA-A*11:01	1	67	75	9	CVADYSVLY	1.52	1.38	-1.92	2.9	0.98	83.5
HLA-A*11:01	1	964	973	10	LLNKHIDAYK	0.7	0.18	-1.98	0.88	-1.11	96.6
HLA-A*11:01	1	746	758	13	TASWFTALTQHGK	0.9	0.28	-1.99	1.17	-0.82	98.5
HLA-A*11:01	1	969	981	13	IDAYKTFPPTEPK	0.72	0.08	-1.99	0.79	-1.2	98.8
HLA-A*11:01	1	970	981	12	DAYKTFPPTEPK	0.72	0.17	-2.02	0.89	-1.13	104.7
HLA-A*11:01	1	252	260	9	AQALNTLVK	1.03	0.37	-2.04	1.39	-0.64	108.6
HLA-A*11:01	1	570	579	10	CNIVNVSLVK	1	0.15	-2.11	1.15	-0.96	128
HLA-A*11:01	1	555	564	10	VTLAILTALR	0.78	0.69	-2.11	1.47	-0.65	129.8
HLA-A*11:01	1	745	758	14	NTASWFTALTQHGK	0.9	0.28	-2.16	1.17	-0.98	143.5
HLA-A*11:01	1	907	915	9	LIRQGTDYK	0.6	0.35	-2.24	0.95	-1.29	174.2
HLA-A*11:01	1	797	806	10	QLPQGTTLPK	0.62	0.23	-2.33	0.85	-1.48	211.9
HLA-A*11:01	1	694	706	13	TVATSRTLSYYKL	1.57	0.48	-2.33	2.05	-0.28	214.2
HLA-A*11:01	1	430	439	10	INASVVNIQK	1.05	0.14	-2.36	1.19	-1.17	230
HLA-A*11:01	1	972	985	14	YKTFPPTEPKKDKK	0.75	0.27	-2.36	1.02	-1.34	231.7
HLA-A*11:01	1	972	984	13	YKTFPPTEPKKDK	0.54	0.27	-2.38	0.81	-1.57	238.8
HLA-A*11:01	1	862	871	10	KKSAAEASKK	0.58	0.27	-2.39	0.85	-1.53	244.5
HLA-A*11:01	1	694	703	10	TVATSRTLSY	1.34	1.33	-2.39	2.67	0.28	245.5
HLA-A*11:01	1	227	237	11	VTQNVLYENQK	1.13	0.19	-2.39	1.33	-1.07	247.3
HLA-A*11:01	1	693	706	14	ITVATSRTLSYYKL	1.57	0.38	-2.4	1.95	-0.45	252.6
HLA-A*11:01	1	431	439	9	NASVVNIQK	1.05	0.24	-2.42	1.3	-1.13	265.2
HLA-A*11:01	1	972	982	11	YKTFPPTEPKK	0.71	0.27	-2.43	0.98	-1.44	266.1
HLA-A*11:01	1	963	973	11	ILLNKHIDAYK	0.7	0.25	-2.44	0.95	-1.49	276.7
HLA-A*11:01	1	146	155	10	YGSFCTQLNR	1.25	0.5	-2.45	1.75	-0.7	280.8
HLA-A*11:01	1	325	334	10	MSECVLGQSK	0.95	0.22	-2.46	1.17	-1.29	287.1
HLA-A*11:01	1	749	758	10	WFTALTQHGK	0.9	0.27	-2.46	1.17	-1.29	287.2
HLA-A*11:01	1	696	707	12	ATSRTLSYYKLG	0.91	-0.53	-2.48	0.38	-2.1	304.4
HLA-A*11:01	1	324	334	11	KMSECVLGQSK	0.95	0.3	-2.49	1.25	-1.24	312.1
HLA-A*11:01	1	429	439	11	GINASVVNIQK	1.05	0.16	-2.51	1.22	-1.29	321.7
HLA-A*11:01	1	695	704	10	VATSRTLSYY	1.26	1.31	-2.51	2.57	0.05	324.9
HLA-A*11:01	1	748	758	11	SWFTALTQHGK	0.9	0.45	-2.51	1.34	-1.17	325.2
HLA-A*11:01	1	962	973	12	VILLNKHIDAYK	0.7	0.23	-2.52	0.93	-1.59	330.9
HLA-A*11:01	1	556	564	9	TLAILTALR	0.78	0.67	-2.52	1.45	-1.07	332.1
HLA-A*11:01	1	927	936	10	ASAFFGMSRI	1.11	0.34	-2.53	1.45	-1.08	336.3
HLA-A*11:01	1	270	282	13	SSVLNDILSRLDK	0.66	0.28	-2.53	0.94	-1.58	338.1
HLA-A*11:01	1	971	984	14	AYKTFPPTEPKKDK	0.54	0.32	-2.55	0.86	-1.69	355
HLA-A*11:01	1	795	806	12	VLQLPQGTTLPK	0.62	0.29	-2.58	0.91	-1.67	382.8
HLA-A*11:01	1	940	949	10	VTPSGTWLTY	1.73	1.21	-2.6	2.94	0.34	399.2
HLA-A*11:01	1	566	579	14	CAYCCNIVNVSLVK	1	0.31	-2.61	1.31	-1.3	403.2
HLA-A*11:01	1	211	220	10	QIPFAMQMAY	1.42	1.35	-2.61	2.77	0.16	408.9
HLA-A*11:01	1	455	463	9	LIDLQELGK	0.92	0.21	-2.68	1.12	-1.56	478.1
HLA-A*11:01	1	777	785	9	LSPRWYFYY	1.07	1.35	-2.68	2.42	-0.26	478.2
HLA-A*11:01	1	251	260	10	NAQALNTLVK	1.03	0.21	-2.68	1.23	-1.45	479
HLA-A*11:01	1	695	706	12	VATSRTLSYYKL	1.57	0.45	-2.69	2.03	-0.66	485.6
HLA-A*11:01	1	226	237	12	GVTQNVLYENQK	1.13	0.17	-2.69	1.31	-1.38	492.4
HLA-A*11:01	1	970	982	13	DAYKTFPPTEPKK	0.71	0.17	-2.7	0.89	-1.81	498.1

## Sheet: HLA-A 23 01
Allele	#	Start	End	Peptide Length	Peptide	Proteasome Score	TAP Score	MHC Score	Processing Score	Total Score	MHC IC50[nM]
HLA-A*23:01	1	616	624	9	LWLLWPVTL	1.85	0.49	-1.38	2.34	0.96	24
HLA-A*23:01	1	214	222	9	FAMQMAYRF	1.45	1.05	-1.43	2.5	1.07	26.7
HLA-A*23:01	1	213	222	10	PFAMQMAYRF	1.45	0.98	-1.58	2.43	0.85	37.6
HLA-A*23:01	1	463	472	10	KYEQYIKWPW	1.13	0.47	-1.83	1.6	-0.23	67.8
HLA-A*23:01	1	32	40	9	IYQTSNFRV	1.21	0.23	-1.83	1.44	-0.39	68.2
HLA-A*23:01	1	109	117	9	PYRVVVLSF	1.41	1.01	-1.93	2.42	0.49	84.8
HLA-A*23:01	1	922	931	10	QFAPSASAFF	1.3	1.25	-1.97	2.55	0.58	92.6
HLA-A*23:01	1	619	627	9	LWPVTLACF	1.36	1.22	-2.03	2.58	0.55	106
HLA-A*23:01	1	106	117	12	GYQPYRVVVLSF	1.41	1.19	-2.03	2.6	0.57	108
HLA-A*23:01	1	616	627	12	LWLLWPVTLACF	1.36	1.17	-2.05	2.53	0.47	112.8
HLA-A*23:01	1	715	723	9	RYRIGNYKL	1.68	0.73	-2.13	2.4	0.27	134.4
HLA-A*23:01	1	643	654	12	RLFARTRSMWSF	1.41	1.22	-2.14	2.62	0.49	136.8
HLA-A*23:01	1	108	117	10	QPYRVVVLSF	1.41	1.03	-2.15	2.45	0.3	141.2
HLA-A*23:01	1	615	624	10	FLWLLWPVTL	1.85	0.53	-2.19	2.37	0.19	153.7
HLA-A*23:01	1	44	54	11	RFPNITNLCPF	1.02	1.29	-2.19	2.32	0.12	155.6
HLA-A*23:01	1	644	654	11	LFARTRSMWSF	1.41	1.24	-2.22	2.65	0.42	166.9
HLA-A*23:01	1	915	923	9	KHWPQIAQF	1.42	1.2	-2.23	2.62	0.39	170
HLA-A*23:01	1	703	712	10	YYKLGASQRV	1.24	0.26	-2.27	1.5	-0.77	185.7
HLA-A*23:01	1	527	539	13	MYSFVSEETGTLI	0.96	0.39	-2.27	1.34	-0.93	188.3
HLA-A*23:01	1	210	222	13	LQIPFAMQMAYRF	1.45	1.23	-2.32	2.68	0.36	207.3
HLA-A*23:01	1	551	559	9	VFLLVTLAI	1.16	0.36	-2.33	1.52	-0.82	216.2
HLA-A*23:01	1	914	923	10	YKHWPQIAQF	1.42	1.06	-2.36	2.48	0.12	229.3
HLA-A*23:01	1	145	153	9	QYGSFCTQL	1.45	0.49	-2.42	1.93	-0.48	260.9
HLA-A*23:01	1	644	652	9	LFARTRSMW	1.47	0.52	-2.42	2	-0.42	262.2
HLA-A*23:01	1	618	627	10	LLWPVTLACF	1.36	1.16	-2.48	2.52	0.03	303.3
HLA-A*23:01	1	627	635	9	FVLAAVYRI	1.26	0.26	-2.48	1.52	-0.97	303.6
HLA-A*23:01	1	626	635	10	CFVLAAVYRI	1.26	0.39	-2.51	1.65	-0.86	320.5
HLA-A*23:01	1	527	538	12	MYSFVSEETGTL	1.38	0.57	-2.55	1.95	-0.6	358.1
HLA-A*23:01	1	967	975	9	KHIDAYKTF	1.49	1.24	-2.55	2.73	0.17	358.8
HLA-A*23:01	1	641	654	14	SFRLFARTRSMWSF	1.41	1.28	-2.57	2.69	0.12	369.5
HLA-A*23:01	1	538	546	9	LIVNSVLLF	1.15	1.2	-2.57	2.35	-0.22	375.7
HLA-A*23:01	1	642	654	13	FRLFARTRSMWSF	1.41	1.18	-2.58	2.59	0.01	378.2
HLA-A*23:01	1	615	627	13	FLWLLWPVTLACF	1.36	1.21	-2.6	2.56	-0.04	399.5
HLA-A*23:01	1	107	117	11	YQPYRVVVLSF	1.41	1.1	-2.63	2.52	-0.12	431.3
HLA-A*23:01	1	922	930	9	QFAPSASAF	1.23	1.25	-2.67	2.48	-0.19	469
HLA-A*23:01	1	545	554	10	LFLAFVVFLL	1.45	0.52	-2.69	1.97	-0.72	494.3
HLA-A*23:01	1	106	115	10	GYQPYRVVVL	1.8	0.51	-2.7	2.31	-0.39	496.1

## Sheet: HLA-A 24 02
Allele	#	Start	End	Peptide Length	Peptide	Proteasome Score	TAP Score	MHC Score	Processing Score	Total Score	MHC IC50[nM]
HLA-A*24:02	1	616	624	9	LWLLWPVTL	1.85	0.49	-1.79	2.34	0.55	61.4
HLA-A*24:02	1	463	472	10	KYEQYIKWPW	1.13	0.47	-1.86	1.6	-0.25	71.9
HLA-A*24:02	1	213	222	10	PFAMQMAYRF	1.45	0.98	-1.91	2.43	0.52	80.9
HLA-A*24:02	1	214	222	9	FAMQMAYRF	1.45	1.05	-1.96	2.5	0.54	91.1
HLA-A*24:02	1	619	627	9	LWPVTLACF	1.36	1.22	-1.99	2.58	0.59	97.5
HLA-A*24:02	1	32	40	9	IYQTSNFRV	1.21	0.23	-2.03	1.44	-0.59	106.5
HLA-A*24:02	1	922	931	10	QFAPSASAFF	1.3	1.25	-2.09	2.55	0.46	123.5
HLA-A*24:02	1	44	54	11	RFPNITNLCPF	1.02	1.29	-2.14	2.32	0.17	138.6
HLA-A*24:02	1	715	723	9	RYRIGNYKL	1.68	0.73	-2.18	2.4	0.22	150.7
HLA-A*24:02	1	106	117	12	GYQPYRVVVLSF	1.41	1.19	-2.22	2.6	0.39	164.7
HLA-A*24:02	1	109	117	9	PYRVVVLSF	1.41	1.01	-2.22	2.42	0.2	166.4
HLA-A*24:02	1	527	539	13	MYSFVSEETGTLI	0.96	0.39	-2.3	1.34	-0.96	199.2
HLA-A*24:02	1	644	654	11	LFARTRSMWSF	1.41	1.24	-2.46	2.65	0.19	288.5
HLA-A*24:02	1	644	652	9	LFARTRSMW	1.47	0.52	-2.46	2	-0.47	290.5
HLA-A*24:02	1	145	153	9	QYGSFCTQL	1.45	0.49	-2.49	1.93	-0.56	311.9
HLA-A*24:02	1	108	117	10	QPYRVVVLSF	1.41	1.03	-2.51	2.45	-0.07	324.3
HLA-A*24:02	1	703	712	10	YYKLGASQRV	1.24	0.26	-2.52	1.5	-1.02	330.4
HLA-A*24:02	1	616	627	12	LWLLWPVTLACF	1.36	1.17	-2.54	2.53	-0.01	345.1
HLA-A*24:02	1	618	627	10	LLWPVTLACF	1.36	1.16	-2.57	2.52	-0.05	367.4
HLA-A*24:02	1	527	538	12	MYSFVSEETGTL	1.38	0.57	-2.58	1.95	-0.63	378.4
HLA-A*24:02	1	643	654	12	RLFARTRSMWSF	1.41	1.22	-2.58	2.62	0.04	384.3
HLA-A*24:02	1	615	624	10	FLWLLWPVTL	1.85	0.53	-2.63	2.37	-0.25	422.2
HLA-A*24:02	1	43	54	12	VRFPNITNLCPF	1.02	1.33	-2.69	2.36	-0.34	492.1

## Sheet: HLA-A 25 01
Allele	#	Start	End	Peptide Length	Peptide	Proteasome Score	TAP Score	MHC Score	Processing Score	Total Score	MHC IC50[nM]
HLA-A*25:01	1	745	753	9	NTASWFTAL	1.42	0.49	-2.42	1.91	-0.51	261.8

## Sheet: HLA-A 26 01
Allele	#	Start	End	Peptide Length	Peptide	Proteasome Score	TAP Score	MHC Score	Processing Score	Total Score	MHC IC50[nM]
HLA-A*26:01	1	67	75	9	CVADYSVLY	1.52	1.38	-1.56	2.9	1.34	36
HLA-A*26:01	1	745	753	9	NTASWFTAL	1.42	0.49	-2.04	1.91	-0.13	109.1
HLA-A*26:01	1	66	75	10	NCVADYSVLY	1.52	1.35	-2.25	2.87	0.62	178.4
HLA-A*26:01	1	560	568	9	LTALRLCAY	1.42	1.27	-2.33	2.69	0.37	211.8
HLA-A*26:01	1	696	704	9	ATSRTLSYY	1.26	1.34	-2.46	2.6	0.14	289.4
HLA-A*26:01	1	202	210	9	WTFGAGAAL	1.49	0.43	-2.5	1.92	-0.59	318.3
HLA-A*26:01	1	692	704	13	EITVATSRTLSYY	1.26	1.26	-2.54	2.52	-0.02	350.3
HLA-A*26:01	1	694	703	10	TVATSRTLSY	1.34	1.33	-2.63	2.67	0.04	427.3

## Sheet: HLA-A 29 02
Allele	#	Start	End	Peptide Length	Peptide	Proteasome Score	TAP Score	MHC Score	Processing Score	Total Score	MHC IC50[nM]
HLA-A*29:02	1	67	75	9	CVADYSVLY	1.52	1.38	-0.86	2.9	2.04	7.2
HLA-A*29:02	1	777	785	9	LSPRWYFYY	1.07	1.35	-1.18	2.42	1.24	15.2
HLA-A*29:02	1	211	220	10	QIPFAMQMAY	1.42	1.35	-1.57	2.77	1.19	37.5
HLA-A*29:02	1	696	704	9	ATSRTLSYY	1.26	1.34	-1.76	2.6	0.84	57.6
HLA-A*29:02	1	66	75	10	NCVADYSVLY	1.52	1.35	-1.79	2.87	1.08	61.8
HLA-A*29:02	1	212	220	9	IPFAMQMAY	1.42	1.17	-1.82	2.6	0.77	66.7
HLA-A*29:02	1	940	949	10	VTPSGTWLTY	1.73	1.21	-1.9	2.94	1.03	80.1
HLA-A*29:02	1	559	568	10	ILTALRLCAY	1.42	1.34	-1.93	2.76	0.83	84.6
HLA-A*29:02	1	64	75	12	ISNCVADYSVLY	1.52	1.32	-1.97	2.84	0.87	93.6
HLA-A*29:02	1	695	703	9	VATSRTLSY	1.34	1.31	-1.99	2.65	0.66	97.3
HLA-A*29:02	1	694	703	10	TVATSRTLSY	1.34	1.33	-2.04	2.67	0.63	109.7
HLA-A*29:02	1	538	546	9	LIVNSVLLF	1.15	1.2	-2.07	2.35	0.28	116.3
HLA-A*29:02	1	214	222	9	FAMQMAYRF	1.45	1.05	-2.07	2.5	0.43	117.6
HLA-A*29:02	1	560	568	9	LTALRLCAY	1.42	1.27	-2.08	2.69	0.62	118.9
HLA-A*29:02	1	356	364	9	GVVFLHVTY	1.52	1.28	-2.1	2.79	0.69	126.3
HLA-A*29:02	1	556	568	13	TLAILTALRLCAY	1.42	1.3	-2.13	2.72	0.59	134.7
HLA-A*29:02	1	355	364	10	HGVVFLHVTY	1.52	1.08	-2.23	2.6	0.37	168.8
HLA-A*29:02	1	964	972	9	LLNKHIDAY	1.31	1.24	-2.24	2.55	0.31	173.9
HLA-A*29:02	1	695	704	10	VATSRTLSYY	1.26	1.31	-2.27	2.57	0.29	187
HLA-A*29:02	1	210	220	11	LQIPFAMQMAY	1.42	1.4	-2.29	2.82	0.53	194.9
HLA-A*29:02	1	510	518	9	VLKGVKLHY	1.36	1.24	-2.33	2.6	0.27	214.2
HLA-A*29:02	1	221	233	13	RFNGIGVTQNVLY	1.4	1.39	-2.35	2.78	0.43	223.9
HLA-A*29:02	1	464	473	10	YEQYIKWPWY	1.41	1.23	-2.35	2.65	0.29	226.3
HLA-A*29:02	1	624	633	10	LACFVLAAVY	1.69	1.3	-2.38	3	0.62	238.1
HLA-A*29:02	1	963	972	10	ILLNKHIDAY	1.31	1.32	-2.38	2.63	0.25	239.3
HLA-A*29:02	1	922	931	10	QFAPSASAFF	1.3	1.25	-2.39	2.55	0.16	246.4
HLA-A*29:02	1	225	233	9	IGVTQNVLY	1.4	1.18	-2.4	2.58	0.18	251.4
HLA-A*29:02	1	623	633	11	TLACFVLAAVY	1.69	1.3	-2.43	2.99	0.56	269.4
HLA-A*29:02	1	622	633	12	VTLACFVLAAVY	1.69	1.23	-2.45	2.93	0.48	280.8
HLA-A*29:02	1	693	704	12	ITVATSRTLSYY	1.26	1.23	-2.47	2.49	0.02	297.3
HLA-A*29:02	1	618	627	10	LLWPVTLACF	1.36	1.16	-2.48	2.52	0.03	303.1
HLA-A*29:02	1	555	568	14	VTLAILTALRLCAY	1.42	1.32	-2.48	2.73	0.25	303.7
HLA-A*29:02	1	220	233	14	YRFNGIGVTQNVLY	1.4	1.47	-2.54	2.86	0.32	348.1
HLA-A*29:02	1	67	76	10	CVADYSVLYN	0.98	-0.46	-2.57	0.52	-2.06	375.4
HLA-A*29:02	1	693	703	11	ITVATSRTLSY	1.34	1.23	-2.58	2.57	-0.01	379.3
HLA-A*29:02	1	777	784	8	LSPRWYFY	1.58	1.35	-2.62	2.93	0.31	415.4
HLA-A*29:02	1	537	546	10	TLIVNSVLLF	1.15	1.12	-2.67	2.27	-0.4	470.9
HLA-A*29:02	1	937	949	13	GMEVTPSGTWLTY	1.73	1.19	-2.69	2.91	0.22	492.2

[truncated: 53 more sheets: HLA-A 30 01, HLA-A 30 02, HLA-A 31 01, HLA-A 32 01, HLA-A 33 03, HLA-A 34 01, HLA-A 68 01, HLA-A 68 02, HLA-A 74 01, HLA-B 07 02, HLA-B 08 01, HLA-B 13 01, HLA-B 13 02, HLA-B 14 02, HLA-B 15 01, HLA-B 15 02, HLA-B 15 25, HLA-B 18 01, HLA-B 27 02, HLA-B 27 05 …]
